# Supplementary material for: Probiotic Mixtures Consisting of Representatives of Bacteroidetes and Selenomonadales Increase Resistance of Newly Hatched Chicks to Salmonella Enteritidis Infection
Source: Microorganisms. 2024 Oct 25;12(11):2145. doi: 10.3390/microorganisms12112145 (PMC11596081; doi:10.3390/microorganisms12112145)
Supplement: Supplementary file 1 [file microorganisms-12-02145-s001.zip › Table S1.xlsx]

## Sheet: Additional file S1
Table S1. List of strains and mixtures tested in at least one experiment of the whole study. All the strains originated from chickens and are available in authors` laboratory collection upon request.
Number of strains in a mixture	19	7	8	8	8	8	8	8	11	9	8	11	3	8	11	3	10	10	26	30	29	24	13	9	4	9	9	9
Experiment	Exp1	Exp2	Exp2	Exp2	Exp2	Exp2	Exp2	Exp2	Exp3	Exp3	Exp4	Exp4	Exp4	Exp5	Exp5	Exp5	Exp6	Exp7	Exp8	Exp9	Exp9	Exp9	Exp10	Exp11	Exp12	Exp12	Exp13	Exp14
Strain	Mix1	Mix2	Mix3	Mix4	Mix5	Mix6	Mix7	Mix8	Mix9	Mix10	Mix11	Mix12	Mix13	Mix11	Mix12	Mix13	Mix14	Mix15	Mix16	Mix17	Mix18	Mix19	Mix20	Mix21	Mix22	Mix21	Mix21	Mix21
Alistipes onderdonkii An66	1		1
Alistipes onderdonkii An90				1
Bacteroides barnesiae ET11																	1
Bacteroides barnesiae ET62																		1	1	1	1	1	1	1		1	1	1
Bacteroides caecicola An768	1	1	1	1	1	1	1	1
Bacteroides caecicola ET2											1	1		1	1		1	1	1	1	1	1	1	1	1	1	1	1
Bacteroides caecigallinarum An496	1	1	1	1	1	1	1	1
Bacteroides caecigallinarum An428B									1	1	1	1		1	1				1	1	1	1
Bacteroides caecigallinarum ET22																	1	1	1	1	1	1
Bacteroides caecigallinarum ET336																			1	1	1	1	1
Bacteroides coprocola An767	1
Bacteroides coprophilus ET3											1	1		1	1				1
Bacteroides gallinaceum An558									1	1	1	1		1	1				1	1	1	1	1	1		1	1	1
Bacteroides mediterraneensis An793						1			1	1	1	1		1	1				1	1	1	1	1	1	1	1	1	1
Bacteroides plebeius An426	1
Bacteroides plebeius ET8																	1	1
Bacteroides plebeius ET80																			1	1	1	1	1	1		1	1	1
Bacteroides salanitronis An322	1	1	1	1	1	1	1	1	1	1	1	1		1	1				1
Barnesiella viscericola ET7																			1	1	1	1	1
Bifidobacterium saeculare An775	1						1
Bifidobacterium saeculare An816																	1	1	1	1	1	1	1
Cloacibacillus porcorum An23	1																		1	1	1
Desulfovibrio piger An401	1				1														1	1	1
E. coli Nissle	1
Faecalibacterium An122	1
Faecalibacterium An58	1
Lactobacillus aviarius An347									1
Lactobacillus aviarius ET345																				1	1	1
Lactobacillus gallinarum ET344																				1	1	1
Lactobacillus ingluviei An777									1											1	1	1
Lactobacillus mucosae ET343																				1	1	1
Lactobacillus reuteri An769																				1	1	1
Lactobacillus salivarius An63																				1	1	1
Marseilla massiliensis An819											1	1		1	1		1	1	1	1	1	1	1
Marseilla massiliensis An824																			1	1	1	1
Mediterranea massiliensis An772	1
Mediterranea massiliensis An421		1	1	1	1	1	1	1
Mediterranea massiliensis An502									1	1	1	1		1	1		1	1	1	1	1	1	1	1		1	1	1
Megamonas funiformis An776	1	1	1	1	1	1	1	1	1	1		1	1		1	1	1	1	1	1	1	1	1	1		1	1	1
Megamonas hypermegale An288	1	1	1	1	1	1	1	1	1	1		1	1		1	1	1	1	1	1	1	1	1	1	1	1	1	1
Megasphaera elsdenii An838									1	1
Megasphaera elsdenii An771	1	1	1	1	1	1	1	1	1	1		1	1		1	1	1	1	1	1	1	1	1	1	1	1	1	1
Metaprevotella ET225																				1	1	1
Parasutterella secunda An562	1							1
Parasutterella secunda ET75																			1	1	1
Olsenella uli ET337																			1	1	1
Parabacteroides distasonis An199	1
Parabacteroides merdae An277	1
Phascolarctobacterium faecium ET69																			1	1	1	1
Succinatimonas hippei ET63																			1	1	1
Sutterella massiliensis An829																			1	1
Veillonella magna An354																			1
