# Supplementary material for: Probiotic Mixtures Consisting of Representatives of Bacteroidetes and Selenomonadales Increase Resistance of Newly Hatched Chicks to Salmonella Enteritidis Infection
Source: Microorganisms. 2024 Oct 25;12(11):2145. doi: 10.3390/microorganisms12112145 (PMC11596081; doi:10.3390/microorganisms12112145)
Supplement: Supplementary file 1 [file microorganisms-12-02145-s001.zip › Table S2.xlsx]

## Sheet: Table S2
Table S2. Number of chickens used in individual experiments of this study.
					Age in days	7		11		21		28
					Days post infection	0		4		14		21
					Purpose	Microbiota		SE or CJ counts		SE or CJ counts		SE or CJ counts
Experiment	Chicken line	Feed	Status	Infection	Co-Infection	N. of CTRL chicks	N. of Exp chicks	N. of CTRL chicks	N. of Exp chicks	N. of CTRL chicks	N. of Exp chicks	N. of CTRL chicks	N. of Exp chicks	Tested mixture	Megamonas funiformis An776	Megamonas hypermegale An288	Megasphaera elsdenii An771	Bacteroides caecicola An768	Bacteroides caecigallinarum An496	Bacteroides salanitronis An322	Marseilla massiliensis An819	Mediterranea massiliensis An502	Mediterranea massiliensis An421	Bacteroides coprophilus ET3	Bacteroides caecigallinarum An428B	Bacteroides gallinaceum An558	Bacteroides mediterraneensis An793	Bacteroides caecicola ET2	Bacteroides barnesiae ET62	Bacteroides caecigallinarum ET22	Bifidobacterium saeculare An816	Bacteroides plebeius ET8	Bacteroides barnesiae ET11	Bacteroides caecigallinarum ET336	Bacteroides plebeius ET80	Barnesiella viscericola ET7	Cloacibacillus porcorum An23	Lactobacillus aviarius An347	Desulfovibrio piger An401	Lactobacillus aviarius ET345	Lactobacillus gallinarum ET344	Lactobacillus ingluviei An777	Lactobacillus mucosae ET343	Lactobacillus reuteri An769	Lactobacillus salivarius An63	Marseilla massiliensis An824	Megasphaera elsdenii An838	Metaprevotella ET225	Parasutterella secunda ET75
Exp1	ISA Brown	Layer	Infected	SE		6	6	6	6					Mix1	1	1	1	1	1	1																	1		1
Exp2	ISA Brown	Layer	Infected	SE		5	5	5	5					Mix2	1	1	1	1	1	1			1
Exp2	ISA Brown	Layer	Infected	SE			5		5					Mix3	1	1	1	1	1	1			1
Exp2	ISA Brown	Layer	Infected	SE			5		5					Mix4	1	1	1	1	1	1			1
Exp2	ISA Brown	Layer	Infected	SE			5		5					Mix5	1	1	1	1	1	1			1																1
Exp2	ISA Brown	Layer	Infected	SE			5		5					Mix6	1	1	1	1	1	1			1				1
Exp2	ISA Brown	Layer	Infected	SE			5		5					Mix7	1	1	1	1	1	1			1
Exp2	ISA Brown	Layer	Infected	SE			5		5					Mix8	1	1	1	1	1	1			1
Exp3	ISA Brown	Layer	Infected	SE		5	5	5	5					Mix9	1	1	1			1		1			1	1	1											1				1					1
Exp3	ISA Brown	Layer	Infected	SE			5		5					Mix10	1	1	1			1		1			1	1	1																				1
Exp4	ISA Brown	Layer	Infected	SE	CJ	5	5	5	5					Mix11						1	1	1		1	1	1	1	1
Exp4	ISA Brown	Layer	Infected	SE	CJ		5		5					Mix12	1	1	1			1	1	1		1	1	1	1	1
Exp4	ISA Brown	Layer	Infected	SE	CJ		5		5					Mix13	1	1	1
Exp5	Ross308	Broiler	Infected	SE	CJ	5	5	5	5					Mix11						1	1	1		1	1	1	1	1
Exp5	Ross308	Broiler	Infected	SE	CJ		5		5					Mix12	1	1	1			1	1	1		1	1	1	1	1
Exp5	Ross308	Broiler	Infected	SE	CJ		5		5					Mix13	1	1	1
Exp6	ISA Brown	Layer	Infected	SE		5	5	5	5	5	5	5	5	Mix14	1	1	1				1	1						1		1	1	1	1
Exp6	ISA Brown	Layer	Contact			5	5	5	5	5	5	5	5	Mix14	1	1	1				1	1						1		1	1	1	1
Exp6	ISA Brown	Layer	Seeder	SE									1	Mix14	1	1	1				1	1						1		1	1	1	1
Exp7	ISA Brown	Broiler	Infected	SE	CJ	3	3	5	5					Mix15	1	1	1				1	1						1	1	1	1	1
Exp7	Ross308	Broiler	Infected	SE	CJ	3	3	5	5					Mix15	1	1	1				1	1						1	1	1	1	1
Exp7	ISA Brown	Layer	Infected	SE	CJ	3	2	5	5					Mix15	1	1	1				1	1						1	1	1	1	1
Exp7	Ross308	Layer	Infected	SE	CJ	3	3	5	5					Mix15	1	1	1				1	1						1	1	1	1	1
Exp8	ISA Brown	Layer feed 1	Seeder	SE	CJ	5	5	5	5					Mix16	1	1	1			1	1	1		1	1	1	1	1	1	1	1			1	1	1	1		1							1			1
Exp8	ISA Brown	Layer feed 2	Seeder	SE	CJ	5	5	5	5					Mix16	1	1	1			1	1	1		1	1	1	1	1	1	1	1			1	1	1	1		1							1			1
Exp8	ISA Brown	Layer feed 3	Seeder	SE	CJ	5	5	5	5					Mix16	1	1	1			1	1	1		1	1	1	1	1	1	1	1			1	1	1	1		1							1			1
Exp8	ISA Brown	Layer feed 1	Contact					5	5					Mix16	1	1	1			1	1	1		1	1	1	1	1	1	1	1			1	1	1	1		1							1			1
Exp8	ISA Brown	Layer feed 2	Contact					5	5					Mix16	1	1	1			1	1	1		1	1	1	1	1	1	1	1			1	1	1	1		1							1			1
Exp8	ISA Brown	Layer feed 3	Contact					5	5					Mix16	1	1	1			1	1	1		1	1	1	1	1	1	1	1			1	1	1	1		1							1			1
Exp9	ISA Brown	Layer	Seeder	SE		5	5	5	5	5	5			Mix17	1	1	1				1	1			1	1	1	1	1	1	1			1	1	1	1		1	1	1	1	1	1	1	1		1	1
Exp9	ISA Brown	Layer	Seeder	SE			5		5		5			Mix18	1	1	1				1	1			1	1	1	1	1	1	1			1	1	1	1		1	1	1	1	1	1	1	1		1	1
Exp9	ISA Brown	Layer	Seeder	SE			5		5		5			Mix19	1	1	1				1	1			1	1	1	1	1	1	1			1	1	1				1	1	1	1	1	1	1		1
Exp9	ISA Brown	Layer	Contact					5	5	5	5			Mix17	1	1	1				1	1			1	1	1	1	1	1	1			1	1	1	1		1	1	1	1	1	1	1	1		1	1
Exp9	ISA Brown	Layer	Contact						5		5			Mix18	1	1	1				1	1			1	1	1	1	1	1	1			1	1	1	1		1	1	1	1	1	1	1	1		1	1
Exp9	ISA Brown	Layer	Contact						5		5			Mix19	1	1	1				1	1			1	1	1	1	1	1	1			1	1	1				1	1	1	1	1	1	1		1
Exp10	ISA Brown	Layer	Seeder	SE		4	4	4	4					Mix20	1	1	1				1	1				1	1	1	1		1			1	1	1
Exp10	ISA Brown	Layer	Contact					4	4					Mix20	1	1	1				1	1				1	1	1	1		1			1	1	1
Exp11	ISA Brown	Layer	Infected	SE	CJ	4	4	4	4	4	4			Mix21	1	1	1					1				1	1	1	1						1
Exp12	ISA Brown	Layer	Infected	SE	CJ	4	4	4	4	4	4			Mix21	1	1	1					1				1	1	1	1						1
Exp12	ISA Brown	Layer	Infected	SE	CJ		4		4		4			Mix22		1	1										1	1
Exp13	ISA Brown	Layer	Infected	SE		4	4	4	4	4	4			Mix21	1	1	1					1				1	1	1	1						1
Exp14	ISA Brown	Layer	Infected	SE	CJ	4	4	4	4	4	4			Mix21	1	1	1					1				1	1	1	1						1
[truncated: 17 more columns]
